# Supplementary material for: Cannabinoid Receptor 2 Alters Social Memory and Microglial Activity in an Age-Dependent Manner
Source: Molecules. 2021 Oct 2;26(19):5984. doi: 10.3390/molecules26195984 (PMC8513097; doi:10.3390/molecules26195984)
Supplement: Supplementary file 1 [file molecules-26-05984-s001.zip]

Archive with 1 entries (1 files):
- molecules-1346279-Supplementary.pdf
